# Supplementary material for: Discovery of a Novel Immune Gene Signature with Profound Prognostic Value in Colorectal Cancer: A Model of Cooperativity Disorientation Created in the Process from Development to Cancer
Source: PLoS One. 2015 Sep 1;10(9):e0137171. doi: 10.1371/journal.pone.0137171 (PMC4556644; doi:10.1371/journal.pone.0137171)
Supplement: S3 Table — (XLSX) [file pone.0137171.s004.xlsx]

## Sheet: KEGG_12
KEGG Pathway Term	Count	Percentage (%)	PValue	Genes	List Total	Pop Hits	Pop Total	Fold Enrichment	Bonferroni	Benjamini	FDR
hsa04010:MAPK signaling pathway	4	33.33	0.00254337	6196, 1147, 4214, 6195	7	267	5085	10.883	0.095	0.095	2.289
hsa04720:Long-term potentiation	3	25	0.00255327	6196, 2033, 6195	7	68	5085	32.048	0.095	0.049	2.298
hsa04622:RIG-I-like receptor signaling pathway	3	25	0.00278088	841, 1147, 4214	7	71	5085	30.694	0.103	0.036	2.501
hsa04722:Neurotrophin signaling pathway	3	25	0.00829813	6196, 4214, 6195	7	124	5085	17.575	0.277	0.078	7.298
hsa05200:Pathways in cancer	3	25	0.052329	841, 1147, 2033	7	328	5085	6.644	0.877	0.342	38.663
hsa04150:mTOR signaling pathway	2	16.67	0.0598382	6196, 6195	7	52	5085	27.94	0.91	0.33	42.943
hsa04621:NOD-like receptor signaling pathway	2	16.67	0.0709962	841, 1147	7	62	5085	23.433	0.943	0.337	48.814
hsa05120:Epithelial cell signaling in Helicobacter pylori infection	2	16.67	0.0776378	83700, 1147	7	68	5085	21.366	0.957	0.326	52.047
hsa04914:Progesterone-mediated oocyte maturation	2	16.67	0.0973258	6196, 6195	7	86	5085	16.894	0.982	0.358	60.59
hsa04210:Apoptosis	2	16.67	0.0984092	841, 1147	7	87	5085	16.7	0.982	0.332	61.019
hsa05215:Prostate cancer	2	16.67	0.100573	1147, 2033	7	89	5085	16.324	0.984	0.313	61.861
hsa04620:Toll-like receptor signaling pathway	2	16.67	0.113464	841, 1147	7	101	5085	14.385	0.991	0.324	66.553
hsa04114:Oocyte meiosis	2	16.67	0.123031	6196, 6195	7	110	5085	13.208	0.994	0.326	69.696
hsa05016:Huntington's disease	2	16.67	0.194545	841, 2033	7	180	5085	8.071	1	0.453	86.019
hsa04110:Cell cycle	1	8.33	1	2033	7	125	5085	5.811	1	1	100
hsa05010:Alzheimer's disease	1	8.33	1	841	7	163	5085	4.457	1	1	100
hsa04310:Wnt signaling pathway	1	8.33	1	2033	7	151	5085	4.811	1	1	100
hsa04115:p53 signaling pathway	1	8.33	1	841	7	68	5085	10.683	1	1	100
hsa04670:Leukocyte transendothelial migration	1	8.33	1	83700	7	118	5085	6.156	1	1	100
hsa04912:GnRH signaling pathway	1	8.33	1	4214	7	98	5085	7.413	1	1	100
hsa05416:Viral myocarditis	1	8.33	1	841	7	71	5085	10.231	1	1	100
hsa04660:T cell receptor signaling pathway	1	8.33	1	1147	7	108	5085	6.726	1	1	100
hsa04514:Cell adhesion molecules (CAMs)	1	8.33	1	83700	7	132	5085	5.503	1	1	100
hsa04062:Chemokine signaling pathway	1	8.33	1	1147	7	187	5085	3.885	1	1	100
hsa04530:Tight junction	1	8.33	1	83700	7	134	5085	5.421	1	1	100
hsa04920:Adipocytokine signaling pathway	1	8.33	1	1147	7	67	5085	10.842	1	1	100
hsa04623:Cytosolic DNA-sensing pathway	1	8.33	1	1147	7	55	5085	13.208	1	1	100
hsa04120:Ubiquitin mediated proteolysis	1	8.33	1	4214	7	137	5085	5.302	1	1	100
hsa04520:Adherens junction	1	8.33	1	2033	7	77	5085	9.434	1	1	100
hsa04350:TGF-beta signaling pathway	1	8.33	1	2033	7	87	5085	8.35	1	1	100
hsa05220:Chronic myeloid leukemia	1	8.33	1	1147	7	75	5085	9.686	1	1	100
hsa05212:Pancreatic cancer	1	8.33	1	1147	7	72	5085	10.089	1	1	100
hsa04330:Notch signaling pathway	1	8.33	1	2033	7	47	5085	15.456	1	1	100
hsa04916:Melanogenesis	1	8.33	1	2033	7	99	5085	7.338	1	1	100
hsa04630:Jak-STAT signaling pathway	1	8.33	1	2033	7	155	5085	4.687	1	1	100
hsa04662:B cell receptor signaling pathway	1	8.33	1	1147	7	75	5085	9.686	1	1	100
hsa05222:Small cell lung cancer	1	8.33	1	1147	7	84	5085	8.648	1	1	100
hsa05221:Acute myeloid leukemia	1	8.33	1	1147	7	58	5085	12.525	1	1	100
hsa05211:Renal cell carcinoma	1	8.33	1	2033	7	70	5085	10.378	1	1	100
